# Supplementary material for: Comparing the monetary value of a quality-adjusted life year from the payment card and the open-ended format
Source: Cost Eff Resour Alloc. 2021 Jul 19;19:45. doi: 10.1186/s12962-021-00298-0 (PMC8287741; doi:10.1186/s12962-021-00298-0)
Supplement: Supplementary file 2 — Additional file 2. Sensitive analysis of generalized linear models for WTP/QALY values. This is the result of sensitive analysis of GLMs. [file 12962_2021_298_MOESM2_ESM.xlsx]

## Sheet: Sheet1
ALL, 1% trimmed			All, 18 deleted			PC, 1% trimmed			PC, deleted			OE , 1% trimmed			OE, deleted
Coef.	Std. Err.	P>z	Coef.	Std. Err.	P>z	Coef.	Std. Err.	P>z	Coef.	Std. Err.	P>z	Coef.	Std. Err.	P>z	Coef.	Std. Err.	P>z
0.21	0.09	0.02*	0.26	0.09	0.01*
-2.24	0.14	0.00**	-2.22	0.14	0.00**	-1.96	0.16	0.00**	-1.96	0.16	0.00**	-2.65	0.21	0.00**	-2.79	0.21	0.00**
-1.18	0.14	0.00**	-1.26	0.15	0.00**	-1.32	0.17	0.00**	-1.32	0.17	0.00**	-1.09	0.22	0.00**	-1.4	0.22	0.00**
-2.16	0.14	0.00**	-2.15	0.15	0.00**	-2.07	0.17	0.00**	-2.07	0.17	0.00**	-2.29	0.22	0.00**	-2.44	0.22	0.00**
0.17	0.14	0.23	0.12	0.15	0.41	0.24	0.17	0.15	0.24	0.17	0.15	0.03	0.23	0.91	-0.14	0.23	0.55
-0.59	0.09	0.00**	-0.64	0.09	0.00**	-0.54	0.11	0.00**	-0.54	0.11	0.00**	-0.63	0.15	0.00**	-0.64	0.14	0.00**
0.28	0.1	0.01*	0.27	0.11	0.01*	0.28	0.13	0.03*	0.28	0.13	0.03*	0.23	0.17	0.18	0.28	0.17	0.1
0.66	0.11	0.00**	0.78	0.12	0.00**	0.7	0.14	0.00**	0.7	0.14	0.00**	0.66	0.19	0.00**	0.82	0.19	0.00**
-0.07	0.11	0.5	-0.21	0.11	0.06	0.14	0.13	0.28	0.14	0.13	0.28	-0.37	0.18	0.03*	-0.54	0.18	0.00**
-0.26	0.11	0.02*	-0.3	0.11	0.01*	-0.17	0.13	0.2	-0.17	0.13	0.2	-0.39	0.18	0.03*	-0.47	0.17	0.01*
12.35	0.15	0.00**	12.38	0.16	0.00**	12.14	0.16	0.00**	12.14	0.16	0.00**	12.83	0.25	0.00**	13	0.24	0.00**
